# Supplementary material for: A Collagen Basketweave from the Giant Squid Mantle as a Robust Scaffold for Tissue Engineering
Source: Mar Drugs. 2021 Nov 29;19(12):679. doi: 10.3390/md19120679 (PMC8706038; doi:10.3390/md19120679)
Supplement: Supplementary file 1 [file marinedrugs-19-00679-s001.zip]

Archive with 1 entries (1 files):
- marinedrugs-1491397-supplementary.pdf
